# Supplementary material for: Achievable rate as affected by active elements distribution in reconfigurable intelligent surfaces for wireless communication
Source: PeerJ Comput Sci. 2023 Jan 12;9:e1207. doi: 10.7717/peerj-cs.1207 (PMC10280233; doi:10.7717/peerj-cs.1207)
Supplement: Supplemental Information 1 — This code must be used with the dataset-deepMIMO. The results in the article can be obtained by changing the corresponding parameters in the code. [file peerj-cs-09-1207-s001.zip]

Archive with 15 entries (14 files):
- Source code/
- Source code/.DS_Store
- Source code/202105252106.jpg
- Source code/DeepMIMO_Dataset_Generator.m
- Source code/DeepMIMO_generator.m
- Source code/Fig10_data.mat
- Source code/Fig12_generator.m
- Source code/Figure12.png
- Source code/LICENSE.md
- Source code/Main_fn.m
- Source code/PlaceQueen.m
- Source code/README.md
- Source code/UPA_codebook_generator.m
- Source code/construct_DeepMIMO_channel.m
- Source code/read_raytracing.m
