# Supplementary material for: Achievable rate as affected by active elements distribution in reconfigurable intelligent surfaces for wireless communication
Source: PeerJ Comput Sci. 2023 Jan 12;9:e1207. doi: 10.7717/peerj-cs.1207 (PMC10280233; doi:10.7717/peerj-cs.1207)
Supplement: Supplemental Information 1 — This code must be used with the dataset-deepMIMO. The results in the article can be obtained by changing the corresponding parameters in the code. [file peerj-cs-09-1207-s001.zip › Source code/Main_fn.m]

function [Rate_DL,Rate_OPT]=Main_fn(L,My,Mz,M_bar,K_DL,Pt,kbeams,Training_Size)
%% Description:
%
% This is the function called by the main script for ploting Figure 10 
% in the original article mentioned below.
%
% version 1.0 (Last edited: 2019-05-10)
%
% The definitions and equations used in this code refer (mostly) to the 
% following publication:
%
% Abdelrahman Taha, Muhammad Alrabeiah, and Ahmed Alkhateeb, "Enabling 
% Large Intelligent Surfaces with Compressive Sensing and Deep Learning," 
% arXiv e-prints, p. arXiv:1904.10136, Apr 2019. 
% [Online]. Available: https://arxiv.org/abs/1904.10136
%
% The DeepMIMO dataset is adopted.  
% [Online]. Available: http://deepmimo.net/
%
% License: This code is licensed under a Creative Commons 
% Attribution-NonCommercial-ShareAlike 4.0 International License. 
% [Online]. Available: https://creativecommons.org/licenses/by-nc-sa/4.0/ 
% If you in any way use this code for research that results in 
% publications, please cite our original article mentioned above.

%% System Model Parameters

params.scenario='O1_28'; % DeepMIMO Dataset scenario: http://deepmimo.net/
params.active_BS=3; % active basestation(/s) in the chosen scenario
D_Lambda = 0.5; % Antenna spacing relative to the wavelength
BW = 100e6; % Bandwidth

Ut_row = 850; % user Ut row number
Ut_element = 90; % user Ut position from the row chosen above
Ur_rows = [1000 1200]; % user Ur rows

Validation_Size = 6200; % Validation dataset Size
K = 512; % number of subcarriers
miniBatchSize  = 500; % Size of the minibatch for the Deep Learning
% Note: The axes of the antennas match the axes of the ray-tracing scenario
Mx = 1;  % number of LIS reflecting elements across the x axis
M = Mx.*My.*Mz; % Total number of LIS reflecting elements 

% Preallocation of output variables
Rate_DL = zeros(1,length(Training_Size)); 
Rate_OPT = Rate_DL;
LastValidationRMSE = Rate_DL;

%--- Accounting SNR in ach rate calculations
%--- Definning Noisy channel measurements
Gt=3;             % dBi
Gr=3;             % dBi
NF=5;             % Noise figure at the User equipment
Process_Gain=10;  % Channel estimation processing gain
noise_power_dB=-204+10*log10(BW/K)+NF-Process_Gain; % Noise power in dB
SNR=10^(.1*(-noise_power_dB))*(10^(.1*(Gt+Gr+Pt)))^2; % Signal-to-noise ratio
% channel estimation noise
noise_power_bar=10^(.1*(noise_power_dB))/(10^(.1*(Gt+Gr+Pt))); 

No_user_pairs = (Ur_rows(2)-Ur_rows(1))*181; % Number of (Ut,Ur) user pairs            
RandP_all = randperm(No_user_pairs).'; % Random permutation of the available dataset

%% Starting the code
disp('======================================================================================================================');
disp([' Calculating for M = ' num2str(M)]);
% Rand_M_bar_all = randperm(M);
%% Beamforming Codebook
% BF codebook parameters
over_sampling_x=1;            % The beamsteering oversampling factor in the x direction
over_sampling_y=1;            % The beamsteering oversampling factor in the y direction
over_sampling_z=1;            % The beamsteering oversampling factor in the z direction

% Generating the BF codebook 
[BF_codebook]=sqrt(Mx*My*Mz)*UPA_codebook_generator(Mx,My,Mz,over_sampling_x,over_sampling_y,over_sampling_z,D_Lambda);
codebook_size=size(BF_codebook,2);
    
%% DeepMIMO Dataset Generation
disp('-------------------------------------------------------------');
disp([' Calculating for K_DL = ' num2str(K_DL)]);          
% ------  Inputs to the DeepMIMO dataset generation code ------------ % 
% Note: The axes of the antennas match the axes of the ray-tracing scenario
params.num_ant_x= Mx;             % Number of the UPA antenna array on the x-axis 
params.num_ant_y= My;             % Number of the UPA antenna array on the y-axis 
params.num_ant_z= Mz;             % Number of the UPA antenna array on the z-axis
params.ant_spacing=D_Lambda;          % ratio of the wavelnegth; for half wavelength enter .5        
params.bandwidth= BW*1e-9;            % The bandiwdth in GHz 
params.num_OFDM= K;                   % Number of OFDM subcarriers
params.OFDM_sampling_factor=1;        % The constructed channels will be calculated only at the sampled subcarriers (to reduce the size of the dataset)
params.OFDM_limit=K_DL*1;         % Only the first params.OFDM_limit subcarriers will be considered when constructing the channels
params.num_paths=L;               % Maximum number of paths to be considered (a value between 1 and 25), e.g., choose 1 if you are only interested in the strongest path
params.saveDataset=0;
disp([' Calculating for L = ' num2str(params.num_paths)]);

% ------------------ DeepMIMO "Ut" Dataset Generation -----------------%
params.active_user_first=Ut_row; 
params.active_user_last=Ut_row;
DeepMIMO_dataset=DeepMIMO_generator(params);
Ht = single(DeepMIMO_dataset{1}.user{Ut_element}.channel);
clear DeepMIMO_dataset

% ------------------ DeepMIMO "Ur" Dataset Generation -----------------%            
%Validation part for the actual achievable rate perf eval
Validation_Ind = RandP_all(end-Validation_Size+1:end);
[~,VI_sortind] = sort(Validation_Ind);
[~,VI_rev_sortind] = sort(VI_sortind);
%initialization
Ur_rows_step = 100; % access the dataset 100 rows at a time
Ur_rows_grid=Ur_rows(1):Ur_rows_step:Ur_rows(2);
Delta_H_max = single(0);
for pp = 1:1:numel(Ur_rows_grid)-1 % loop for Normalizing H
    clear DeepMIMO_dataset
    params.active_user_first=Ur_rows_grid(pp);
    params.active_user_last=Ur_rows_grid(pp+1)-1; 
    [DeepMIMO_dataset,params]=DeepMIMO_generator(params);
    for u=1:params.num_user
        Hr = single(conj(DeepMIMO_dataset{1}.user{u}.channel));                                
        Delta_H = max(max(abs(Ht.*Hr)));
        if Delta_H >= Delta_H_max
            Delta_H_max = single(Delta_H);
        end    
    end
end
clear Delta_H
disp('=============================================================');
disp([' Calculating for M_bar = ' num2str(M_bar)]);

% ------------------ Random distribution -----------------% 

%      Rand_M_bar_all = randperm(M);
%      Rand_M_bar = unique(Rand_M_bar_all(1:M_bar));

% ------------------ Same linear distribution -----------------% 

%      Rand_M_bar =[112,240,368,496,624,752,880,1008];

% ------------------ Eight Queens Distribution -----------------% 
flag1 = true;
 while(flag1)
     Rand_M_bar_all = randperm(M);
     Rand_M_bar = unique(Rand_M_bar_all(1:M_bar));
     for i = 1:M_bar-1
         if fix(Rand_M_bar(i)/32)==fix(Rand_M_bar(i+1)/32)||mod(Rand_M_bar(i),32)==mod(Rand_M_bar(i+1),32)||abs(fix(Rand_M_bar(i)/32)-mod(Rand_M_bar(i),32))==abs(fix(Rand_M_bar(i+1)/32)-mod(Rand_M_bar(i+1),32))
             flag1 = true;
             break;
         else
             flag1 = false;
         end
     end
 end
Ht_bar = reshape(Ht(Rand_M_bar,:),M_bar*K_DL,1);
DL_input = single(zeros(M_bar*K_DL*2,No_user_pairs));
DL_output = single(zeros(No_user_pairs,codebook_size));
DL_output_un=  single(zeros(numel(Validation_Ind),codebook_size));
Delta_H_bar_max = single(0);
count=0;
for pp = 1:1:numel(Ur_rows_grid)-1
    clear DeepMIMO_dataset 
    disp(['Starting received user access ' num2str(pp)]);
    params.active_user_first=Ur_rows_grid(pp);
    params.active_user_last=Ur_rows_grid(pp+1)-1;
    [DeepMIMO_dataset,params]=DeepMIMO_generator(params);
    %% Construct Deep Learning inputs
    u_step=100;
    Htx=repmat(Ht(:,1),1,u_step);
    Hrx=zeros(M,u_step);
    for u=1:u_step:params.num_user                        
        for uu=1:1:u_step
            Hr = single(conj(DeepMIMO_dataset{1}.user{u+uu-1}.channel));               
            Hr_bar = reshape(Hr(Rand_M_bar,:),M_bar*K_DL,1);
            %--- Constructing the sampled channel
            n1=sqrt(noise_power_bar/2)*(randn(M_bar*K_DL,1)+1j*randn(M_bar*K_DL,1));
            n2=sqrt(noise_power_bar/2)*(randn(M_bar*K_DL,1)+1j*randn(M_bar*K_DL,1));
            H_bar = ((Ht_bar+n1).*(Hr_bar+n2));
            DL_input(:,u+uu-1+((pp-1)*params.num_user))= reshape([real(H_bar) imag(H_bar)].',[],1);
            Delta_H_bar = max(max(abs(H_bar)));
            if Delta_H_bar >= Delta_H_bar_max
                Delta_H_bar_max = single(Delta_H_bar);
            end
            Hrx(:,uu)=Hr(:,1);
        end
        %--- Actual achievable rate for performance evaluation
        H = Htx.*Hrx;
        H_BF=H.'*BF_codebook;
        SNR_sqrt_var = abs(H_BF);
        for uu=1:1:u_step
            if sum((Validation_Ind == u+uu-1+((pp-1)*params.num_user)))
                count=count+1;
                DL_output_un(count,:) = single(sum(log2(1+(SNR*((SNR_sqrt_var(uu,:)).^2))),1));
            end
        end
        %--- Label for the sampled channel
        R = single(log2(1+(SNR_sqrt_var/Delta_H_max).^2));
        % --- DL output normalization
        Delta_Out_max = max(R,[],2);
        if ~sum(Delta_Out_max == 0)
           Rn=diag(1./Delta_Out_max)*R; 
        end
        DL_output(u+((pp-1)*params.num_user):u+((pp-1)*params.num_user)+u_step-1,:) = 1*Rn; %%%%% Normalized %%%%%
    end
end
clear u Delta_H_bar R Rn
%-- Sorting back the DL_output_un
DL_output_un = DL_output_un(VI_rev_sortind,:);
%--- DL input normalization 
DL_input= 1*(DL_input/Delta_H_bar_max); %%%%% Normalized from -1->1 %%%%%

%% DL Beamforming

% ------------------ Training and Testing Datasets -----------------%
DL_output_reshaped = reshape(DL_output.',1,1,size(DL_output,2),size(DL_output,1));
DL_output_reshaped_un = reshape(DL_output_un.',1,1,size(DL_output_un,2),size(DL_output_un,1));
DL_input_reshaped= reshape(DL_input,size(DL_input,1),1,1,size(DL_input,2));
for dd=1:1:numel(Training_Size)
    disp([' Calculating for Dataset Size = ' num2str(Training_Size(dd))]);
    Training_Ind   = RandP_all(1:Training_Size(dd));

    XTrain = single(DL_input_reshaped(:,1,1,Training_Ind)); 
    YTrain = single(DL_output_reshaped(1,1,:,Training_Ind));
    XValidation = single(DL_input_reshaped(:,1,1,Validation_Ind));
    YValidation = single(DL_output_reshaped(1,1,:,Validation_Ind));
    YValidation_un = single(DL_output_reshaped_un);

    % ------------------ DL Model definition -----------------%
    layers = [
        imageInputLayer([size(XTrain,1),1,1],'Name','input')

        fullyConnectedLayer(size(YTrain,3),'Name','Fully1')
        reluLayer('Name','relu1')
        dropoutLayer(0.5,'Name','dropout1')

        fullyConnectedLayer(4*size(YTrain,3),'Name','Fully2')
        reluLayer('Name','relu2')
        dropoutLayer(0.5,'Name','dropout2')


        fullyConnectedLayer(4*size(YTrain,3),'Name','Fully3')
        reluLayer('Name','relu3')
        dropoutLayer(0.5,'Name','dropout3')


        fullyConnectedLayer(size(YTrain,3),'Name','Fully4')
        regressionLayer('Name','outReg')];

    if Training_Size(dd) < miniBatchSize
        validationFrequency = Training_Size(dd);
    else
        validationFrequency = floor(Training_Size(dd)/miniBatchSize);
    end
    VerboseFrequency = validationFrequency;
    options = trainingOptions('sgdm', ...   
        'MiniBatchSize',miniBatchSize, ...
        'MaxEpochs',20, ...
        'InitialLearnRate',1e-1, ...
        'LearnRateSchedule','piecewise', ...
        'LearnRateDropFactor',0.5, ...
        'LearnRateDropPeriod',3, ...
        'L2Regularization',1e-4,...
        'Shuffle','every-epoch', ...
        'ValidationData',{XValidation,YValidation}, ...
        'ValidationFrequency',validationFrequency, ...
        'Plots','none', ... % 'training-progress'
        'Verbose',0, ...    % 1  
        'ExecutionEnvironment', 'cpu', ...
        'VerboseFrequency',VerboseFrequency);
    
    % ------------- DL Model Training and Prediction -----------------%
    [~,Indmax_OPT]= max(YValidation,[],3);
    Indmax_OPT = squeeze(Indmax_OPT); %Upper bound on achievable rates
    MaxR_OPT = single(zeros(numel(Indmax_OPT),1));                      
    [trainedNet,traininfo]  = trainNetwork(XTrain,YTrain,layers,options);               
    YPredicted = predict(trainedNet,XValidation);

    % --------------------- Achievable Rate --------------------------%                    
    [~,Indmax_DL] = maxk(YPredicted,kbeams,2);
    MaxR_DL = single(zeros(size(Indmax_DL,1),1)); %True achievable rates    
    for b=1:size(Indmax_DL,1)
        MaxR_DL(b) = max(squeeze(YValidation_un(1,1,Indmax_DL(b,:),b)));
        MaxR_OPT(b) = squeeze(YValidation_un(1,1,Indmax_OPT(b),b));
    end
    Rate_OPT(dd) = mean(MaxR_OPT);          
    Rate_DL(dd) = mean(MaxR_DL);
    LastValidationRMSE(dd) = traininfo.ValidationRMSE(end);                                          
    clear trainedNet traininfo YPredicted
    clear layers options Rate_DL_Temp MaxR_DL_Temp Highest_Rate
end              
end
