# Supplementary material for: Achievable rate as affected by active elements distribution in reconfigurable intelligent surfaces for wireless communication
Source: PeerJ Comput Sci. 2023 Jan 12;9:e1207. doi: 10.7717/peerj-cs.1207 (PMC10280233; doi:10.7717/peerj-cs.1207)
Supplement: Supplemental Information 1 — This code must be used with the dataset-deepMIMO. The results in the article can be obtained by changing the corresponding parameters in the code. [file peerj-cs-09-1207-s001.zip › Source code/PlaceQueen.m]

function PlaceQueen(row,matrix,N)%»ØËÝ·¨·ÅÖÃ»Êºó
 
    if row>N
        PrintQueen(N,matrix);%´òÓ¡ÆåÅÌ
    else
        for col=1:N
            matrix(row,col)=1;
            if row==1||Conflict(row,col,N,matrix)%¼ì²âÊÇ·ñ³åÍ»
                PlaceQueen(row+1,matrix,N);
            end
            matrix(row,col)=0;
        end
    end
    
    %×Óº¯Êý£º¼ì²â³åÍ»
    function result=Conflict(row,col,N,matrix)%¼ì²âÊÇ·ñ³åÍ»
 
    result=1;
    for i=1:row-1
        for j=1:N
            if matrix(i,j)==1
                if ((j==col)||(abs(row-i)==abs(col-j)))%ÊÇ·ñ²úÉú³åÍ»£ºÔÚÍ¬Ò»Ö±Ïß£¬Ð±ÏßÉÏ
                    result=0;
                    break;
                end
            end
        end
        if result==0
            break;
        end
    end
     
    %×Óº¯Êý£º´òÓ¡ÆåÅÌÐÅÏ¢
 function PrintQueen(N,matrix)
 
     global solutionNum; %¶¨ÒåÈ«¾Ö±äÁ¿£¬À´ÀÛ»ý·½·¨Êý
     solutionNum=solutionNum+1;
    
     disp(['µÚ',num2str(solutionNum),'ÖÖ·½·¨£º'])
 
disp(matrix)
