# Supplementary material for: Achievable rate as affected by active elements distribution in reconfigurable intelligent surfaces for wireless communication
Source: PeerJ Comput Sci. 2023 Jan 12;9:e1207. doi: 10.7717/peerj-cs.1207 (PMC10280233; doi:10.7717/peerj-cs.1207)
Supplement: Supplemental Information 1 — This code must be used with the dataset-deepMIMO. The results in the article can be obtained by changing the corresponding parameters in the code. [file peerj-cs-09-1207-s001.zip › Source code/read_raytracing.m]

% --------- DeepMIMO: A Generic Dataset for mmWave and massive MIMO ------%
% Author: Ahmed Alkhateeb
% Date: Sept. 5, 2018 
% Goal: Encouraging research on ML/DL for mmWave MIMO applications and
% providing a benchmarking tool for the developed algorithms
% ---------------------------------------------------------------------- %
function [channel_params]=read_raytracing(filename_DoD,filename_CIR,filename_Loc,num_paths,user_first,user_last)
 
DoD_array=importdata(filename_DoD);
CIR_array=importdata(filename_CIR);
Loc_array=importdata(filename_Loc);

total_num_users=DoD_array(1);
pointer=0; 

DoD_array(1)=[];
CIR_array(1)=[]; 

channel_params_all=struct('DoD_phi',[],'DoD_theta',[],'phase',[],'ToA',[],'power',[],'num_paths',[],'loc',[]);

for Receiver_Number=1:total_num_users 
    max_paths=DoD_array(pointer+2);
    num_path_limited=min(num_paths,max_paths);
    if (max_paths>0)
        Relevant_data_length=max_paths*4;     
        Relevant_limited_data_length=num_path_limited*4;
      
        Relevant_DoD_array=DoD_array(pointer+3:pointer+2+Relevant_data_length);
        Relevant_CIR_array=CIR_array(pointer+3:pointer+2+Relevant_data_length);

        channel_params_all(Receiver_Number).DoD_phi=Relevant_DoD_array(2:4:Relevant_limited_data_length);
        channel_params_all(Receiver_Number).DoD_theta=Relevant_DoD_array(3:4:Relevant_limited_data_length);
        channel_params_all(Receiver_Number).phase=Relevant_CIR_array(2:4:Relevant_limited_data_length); 
        channel_params_all(Receiver_Number).ToA=Relevant_CIR_array(3:4:Relevant_limited_data_length);
        channel_params_all(Receiver_Number).power=1e-3*(10.^(.1*(30+Relevant_CIR_array(4:4:Relevant_limited_data_length))));
        channel_params_all(Receiver_Number).num_paths=num_path_limited;
        channel_params_all(Receiver_Number).loc=Loc_array(Receiver_Number,2:4);
    else
        channel_params_all(Receiver_Number).DoD_phi=[];
        channel_params_all(Receiver_Number).DoD_theta=[];
        channel_params_all(Receiver_Number).phase=[]; 
        channel_params_all(Receiver_Number).ToA=[];
        channel_params_all(Receiver_Number).power=[];
        channel_params_all(Receiver_Number).num_paths=0;
        channel_params_all(Receiver_Number).loc=Loc_array(Receiver_Number,2:4);
    end
    pointer=pointer+max_paths*4+2;         
end 

channel_params=channel_params_all(1,user_first:user_last);

end
